# Supplementary material for: Osilodrostat Safety Profile: Findings from Real-World Data in the FAERS Database
Source: J Clin Med. 2025 May 17;14(10):3518. doi: 10.3390/jcm14103518 (PMC12112102; doi:10.3390/jcm14103518)
Supplement: Supplementary file 1 [file jcm-14-03518-s001.zip]

Archive with 1 entries (1 files):
- jcm-3578347-supplementary.pdf
